# Supplementary material for: A Sub-Micromolar MraYAA Inhibitor with an Aminoribosyl Uridine Structure and a (S,S)-Tartaric Diamide: Synthesis, Biological Evaluation and Molecular Modeling
Source: Molecules. 2022 Mar 8;27(6):1769. doi: 10.3390/molecules27061769 (PMC8954382; doi:10.3390/molecules27061769)
Supplement: Supplementary file 1 [file molecules-27-01769-s001.zip]

Archive with 1 entries (1 files):
- molecules-1605516-SI.pdf
